# Supplementary material for: Characterization of Genetic Diversity and Linkage Disequilibrium of ZmLOX4 and ZmLOX5 Loci in Maize
Source: PLoS One. 2013 Jan 24;8(1):e53973. doi: 10.1371/journal.pone.0053973 (PMC3554709; doi:10.1371/journal.pone.0053973)
Supplement: Table S2 — SNP genotypes for the 203inbred lines successfully sequenced for ZmLOX5 and their respective position on chromosome 5 based on the B73 reference genome (B73 RefGen_V2). (XLSX) [file pone.0053973.s002.xlsx]

## Sheet: Sheet1
Genotype		Collection	Position Based on B73 RefGen_V2
			12289458	12289504	12289534	12289555	12289748	12289789	12289804	12289845	12289877	12289963	12290038	12290050	12290083	12290167
CO255	CS09-SAM-005	Flint Garcia et al. 300	G	A	G	C	G	G	G	C	C	G	G	A	T	A
CMV3	CS09-SAM-006	Flint Garcia et al. 300	N	A	G	T	G	G	G	T	C	G	G	A	T	A
W182B	CS09-SAM-012	Flint Garcia et al. 300	N	T	G	T	A	A	G	T	C	G	T	A	C	A
ND246	CS09-SAM-013	Flint Garcia et al. 300	N	A	G	T	G	G	G	T	C	G	G	A	T	A
A554	CS09-SAM-022	Flint Garcia et al. 300	N	T	G	T	A	A	G	T	C	T	T	A	C	A
R168	CS09-SAM-026	Flint Garcia et al. 300	N	N	N	N	A	G	C	T	C	G	G	A	C	A
A661	CS09-SAM-028	Flint Garcia et al. 300	N	A	G	T	G	G	G	T	C	G	G	A	T	A
B164	CS09-SAM-029	Flint Garcia et al. 300	N	T	G	T	A	A	G	T	C	G	T	A	C	A
A641	CS09-SAM-032	Flint Garcia et al. 300	N	A	G	C	G	G	G	T	C	G	G	G	C	A
A239	CS09-SAM-041	Flint Garcia et al. 300	G	A	G	C	G	G	G	C	C	G	T	A	C	A
N6	CS09-SAM-044	Flint Garcia et al. 300	N	A	G	C	A	A	G	T	C	G	G	A	C	A
CH701-30	CS09-SAM-051	Flint Garcia et al. 300	N	A	G	C	A	A	G	T	C	G	G	A	C	A
B57	CS09-SAM-061	Flint Garcia et al. 300	N	T	G	C	G	G	G	T	C	G	T	A	C	A
NC358	CS09-SAM-073	Flint Garcia et al. 300	N	A	G	T	G	G	G	T	C	G	G	A	T	A
M14	CS09-SAM-074	Flint Garcia et al. 300	N	A	G	C	G	A	G	T	C	G	G	A	T	G
Mo46	CS09-SAM-075	Flint Garcia et al. 300	N	A	G	C	G	G	G	T	C	G	T	A	C	A
A632	CS09-SAM-076	Flint Garcia et al. 300	G	A	G	C	G	G	G	C	C	G	T	A	C	A
B75	CS09-SAM-077	Flint Garcia et al. 300	G	A	G	C	G	G	G	C	C	G	T	A	C	A
B73Htrhm	CS09-SAM-081	Flint Garcia et al. 300	G	A	G	C	G	G	G	C	C	G	T	A	C	A
Mo1W	CS09-SAM-085	Flint Garcia et al. 300	N	T	G	T	A	A	G	T	C	G	T	A	C	A
H105W	CS09-SAM-086	Flint Garcia et al. 300	G	A	G	C	G	G	G	C	C	G	T	A	C	A
A679	CS09-SAM-087	Flint Garcia et al. 300	N	A	G	C	G	G	G	T	C	G	G	G	C	A
Wf9	CS09-SAM-088	Flint Garcia et al. 300	N	T	G	T	A	A	G	T	C	G	T	A	C	A
Va85	CS09-SAM-091	Flint Garcia et al. 300	G	A	G	C	G	G	G	C	C	G	T	A	C	A
A659	CS09-SAM-092	Flint Garcia et al. 300	G	A	G	C	G	G	G	C	C	G	T	A	C	A
Va35	CS09-SAM-095	Flint Garcia et al. 300	N	A	G	C	G	G	G	T	C	G	G	A	C	G
NC290A	CS09-SAM-097	Flint Garcia et al. 300	N	A	G	C	G	G	G	T	C	G	G	A	C	G
NC292	CS09-SAM-098	Flint Garcia et al. 300	G	A	G	C	G	G	G	C	C	G	T	A	C	A
NC314	CS09-SAM-099	Flint Garcia et al. 300	N	A	G	C	G	G	G	C	C	G	T	A	C	A
Os420	CS09-SAM-100	Flint Garcia et al. 300	N	A	G	T	G	G	G	T	C	G	G	A	T	A
SG 18	CS09-SAM-101	Flint Garcia et al. 300	N	T	G	T	G	G	G	C	G	G	T	A	C	A
B73	CS09-SAM-102	Flint Garcia et al. 300	G	A	G	C	G	G	G	C	C	G	T	A	C	A
B76	CS09-SAM-103	Flint Garcia et al. 300	N	A	G	C	G	G	G	T	C	T	G	A	T	G
Sg 1533	CS09-SAM-104	Flint Garcia et al. 300	N	T	G	T	G	G	G	C	G	G	T	A	C	A
Va26	CS09-SAM-105	Flint Garcia et al. 300	N	A	G	T	G	G	G	T	C	G	G	A	T	A
Ill.Hy	CS09-SAM-107	Flint Garcia et al. 300	N	A	G	T	G	G	G	T	C	G	G	A	T	A
W22	CS09-SAM-110	Flint Garcia et al. 300	G	A	G	C	G	G	G	C	C	G	T	A	C	A
R109B	CS09-SAM-111	Flint Garcia et al. 300	G	A	G	C	G	G	G	C	C	G	T	A	C	A
B97	CS09-SAM-113	Flint Garcia et al. 300	N	T	G	T	A	A	G	T	C	G	T	A	C	A
IDS69	CS09-SAM-116	Flint Garcia et al. 300	N	A	G	C	G	A	G	T	C	G	G	A	T	G
Il677a	CS09-SAM-117	Flint Garcia et al. 300	N	A	G	C	A	A	G	T	C	G	G	A	C	A
Mo.G	CS09-SAM-118	Flint Garcia et al. 300	N	A	G	C	A	A	G	T	C	G	G	G	C	A
NC310	CS09-SAM-119	Flint Garcia et al. 300	G	A	G	C	G	G	G	C	C	G	T	A	C	A
NC326	CS09-SAM-120	Flint Garcia et al. 300	G	A	G	C	G	G	G	C	C	G	T	A	C	A
NC328	CS09-SAM-121	Flint Garcia et al. 300	G	A	G	C	G	G	G	C	C	G	T	A	C	A
I 205	CS09-SAM-122	Flint Garcia et al. 300	N	A	G	T	G	G	G	T	C	G	G	A	T	A
SD40	CS09-SAM-123	Flint Garcia et al. 300	N	A	G	C	G	G	G	T	C	G	G	A	C	G
NC232	CS09-SAM-124	Flint Garcia et al. 300	N	N	N	N	G	G	G	C	C	G	T	A	C	A
K64	CS09-SAM-125	Flint Garcia et al. 300	N	A	G	T	A	A	G	T	C	G	G	G	C	A
Mo44	CS09-SAM-126	Flint Garcia et al. 300	T	A	G	C	A	G	C	T	C	G	G	A	C	A
CI90C	CS09-SAM-127	Flint Garcia et al. 300	N	A	G	T	G	G	G	T	C	G	G	A	T	A
NC294	CS09-SAM-129	Flint Garcia et al. 300	G	A	G	C	G	G	G	C	C	G	T	A	C	A
NC308	CS09-SAM-130	Flint Garcia et al. 300	G	A	G	C	G	G	G	C	C	G	T	A	C	A
NC324	CS09-SAM-132	Flint Garcia et al. 300	G	A	G	C	G	G	G	C	C	G	T	A	C	A
NC356	CS09-SAM-133	Flint Garcia et al. 300	N	A	G	T	G	G	G	T	C	G	G	A	T	A
Pa875	CS09-SAM-135	Flint Garcia et al. 300	T	A	G	C	G	G	G	T	C	G	G	A	C	G
B109	CS09-SAM-138	Flint Garcia et al. 300	G	A	G	C	G	G	G	C	C	G	T	A	C	A
B79	CS09-SAM-139	Flint Garcia et al. 300	G	A	G	C	G	G	G	C	C	G	T	A	C	A
M37W	CS09-SAM-142	Flint Garcia et al. 300	N	A	G	T	G	G	G	T	C	T	G	A	T	G
NC372	CS09-SAM-143	Flint Garcia et al. 300	G	A	G	C	G	G	G	C	C	G	T	A	C	A
B14A	CS09-SAM-145	Flint Garcia et al. 300	G	A	G	C	G	G	G	C	C	G	T	A	C	A
NC250	CS09-SAM-146	Flint Garcia et al. 300	N	A	G	T	G	A	G	T	C	G	G	A	C	A
B104	CS09-SAM-148	Flint Garcia et al. 300	G	A	G	C	G	G	G	C	C	G	T	A	C	A
B105	CS09-SAM-149	Flint Garcia et al. 300	N	A	G	C	G	A	G	T	C	G	G	A	T	G
DE2	CS09-SAM-150	Flint Garcia et al. 300	N	A	G	C	G	G	G	C	C	G	T	A	C	A
B84	CS09-SAM-151	Flint Garcia et al. 300	T	A	G	C	A	G	C	T	C	G	T	A	C	A
CML 103	CS09-SAM-152	Flint Garcia et al. 300	N	A	G	C	G	G	G	C	G	G	G	A	C	A
CML 154Q	CS09-SAM-153	Flint Garcia et al. 300	N	A	G	C	G	G	G	T	C	T	G	A	T	G
I137TN	CS09-SAM-154	Flint Garcia et al. 300	N	A	G	C	G	G	G	C	G	G	G	A	C	A
R4	CS09-SAM-155	Flint Garcia et al. 300	G	A	G	C	G	G	G	C	C	G	T	A	C	A
Va14	CS09-SAM-156	Flint Garcia et al. 300	N	T	G	T	A	A	G	T	C	G	T	A	C	A
DE1	CS09-SAM-158	Flint Garcia et al. 300	T	A	G	C	G	G	G	T	C	G	G	A	C	G
B77	CS09-SAM-159	Flint Garcia et al. 300	N	A	G	C	G	A	G	T	C	G	G	A	T	G
F2834T	CS09-SAM-161	Flint Garcia et al. 300	N	A	G	C	A	A	G	T	C	G	G	A	C	A
Ky226	CS09-SAM-162	Flint Garcia et al. 300	N	A	G	T	G	G	G	T	C	G	G	A	T	A
NC342	CS09-SAM-163	Flint Garcia et al. 300	N	A	G	C	G	G	G	T	C	G	G	A	C	G
NC354	CS09-SAM-164	Flint Garcia et al. 300	N	A	G	C	G	G	G	C	C	G	T	A	C	A
K4	CS09-SAM-166	Flint Garcia et al. 300	T	A	G	C	A	G	C	T	C	G	G	A	C	A
DE811	CS09-SAM-167	Flint Garcia et al. 300	N	A	G	C	G	A	G	T	C	G	G	A	T	G
4722	CS09-SAM-168	Flint Garcia et al. 300	T	A	G	C	G	G	G	T	C	G	G	A	C	G
CI 91B Goodman-Buckler	CS09-SAM-170	Flint Garcia et al. 300	N	A	G	C	G	A	G	T	C	G	G	A	T	G
B68	CS09-SAM-171	Flint Garcia et al. 300	G	A	G	C	G	G	G	C	C	G	T	A	C	A
T232	CS09-SAM-174	Flint Garcia et al. 300	N	A	G	T	G	G	G	T	C	G	G	A	T	A
NC230	CS09-SAM-175	Flint Garcia et al. 300	T	A	G	C	G	G	G	T	C	G	G	A	C	G
Oh7B	CS09-SAM-177	Flint Garcia et al. 300	T	A	G	C	A	G	C	T	C	G	G	A	C	A
CML 92	CS09-SAM-179	Flint Garcia et al. 300	N	A	G	C	G	G	G	T	C	T	G	A	T	G
CML 322	CS09-SAM-180	Flint Garcia et al. 300	G	A	G	C	G	G	G	C	C	G	T	A	C	A
NC306	CS09-SAM-181	Flint Garcia et al. 300	N	A	G	T	G	A	G	T	C	G	G	A	C	A
NC320	CS09-SAM-182	Flint Garcia et al. 300	N	A	G	C	G	G	G	C	C	G	T	A	C	A
NC322	CS09-SAM-183	Flint Garcia et al. 300	N	A	G	C	G	G	G	C	C	G	T	A	C	A
NC368	CS09-SAM-184	Flint Garcia et al. 300	G	A	G	C	G	G	G	C	C	G	T	A	C	A
SA24	CS09-SAM-185	Flint Garcia et al. 300	T	A	G	C	G	G	G	T	C	G	G	A	C	G
T234	CS09-SAM-186	Flint Garcia et al. 300	N	A	G	C	G	G	G	T	C	G	T	A	C	A
CI 7 Goodman-Buckler	CS09-SAM-187	Flint Garcia et al. 300	G	A	G	C	G	G	G	C	C	G	T	A	C	A
Tzi 25	CS09-SAM-188	Flint Garcia et al. 300	G	A	G	C	G	G	G	C	C	G	T	A	C	A
Pa91	CS09-SAM-192	Flint Garcia et al. 300	N	A	G	C	A	A	G	T	C	G	G	G	C	A
Tx303	CS09-SAM-194	Flint Garcia et al. 300	A	A	G	C	G	G	G	C	C	G	T	A	C	A
CI31A	CS09-SAM-195	Flint Garcia et al. 300	N	A	G	C	G	G	G	T	C	T	G	A	T	G
CML 314	CS09-SAM-197	Flint Garcia et al. 300	N	A	G	C	G	A	G	T	C	G	G	G	C	A
Ki3	CS09-SAM-198	Flint Garcia et al. 300	N	A	A	C	G	G	G	C	C	G	T	A	C	A
NC304	CS09-SAM-200	Flint Garcia et al. 300	N	A	G	T	G	G	G	T	C	T	G	A	T	G
NC312	CS09-SAM-201	Flint Garcia et al. 300	N	A	G	T	G	A	G	T	C	G	G	A	C	A
CI 21E	CS09-SAM-202	Flint Garcia et al. 300	N	A	G	T	G	G	G	T	C	G	G	A	T	A
CI 28A	CS09-SAM-203	Flint Garcia et al. 300	N	A	G	C	G	G	G	C	C	G	T	A	C	A
B96	CS09-SAM-204	Flint Garcia et al. 300	N	A	G	T	G	G	G	T	C	T	G	A	T	G
Tzi 9	CS09-SAM-205	Flint Garcia et al. 300	G	A	G	T	G	G	G	C	G	G	G	G	T	G
CML 108	CS09-SAM-207	Flint Garcia et al. 300	G	A	G	T	G	A	G	T	C	G	T	A	C	A
CML 333	CS09-SAM-208	Flint Garcia et al. 300	G	A	G	C	G	G	G	C	C	G	T	A	C	A
GT112	CS09-SAM-210	Flint Garcia et al. 300	N	A	G	C	G	G	G	T	C	G	T	A	C	A
Ki43	CS09-SAM-211	Flint Garcia et al. 300	G	A	G	C	G	G	G	C	C	G	T	A	C	A
NC258	CS09-SAM-213	Flint Garcia et al. 300	N	A	G	C	G	G	G	T	C	G	G	A	C	G
NC366	CS09-SAM-216	Flint Garcia et al. 300	G	A	G	T	G	G	G	C	G	G	G	G	C	A
Ky21	CS09-SAM-218	Flint Garcia et al. 300	N	A	G	C	G	G	G	T	C	G	G	G	C	A
L578	CS09-SAM-219	Flint Garcia et al. 300	N	A	G	C	G	A	G	T	C	G	G	A	T	G
NC296	CS09-SAM-220	Flint Garcia et al. 300	N	A	G	C	G	G	G	C	C	G	T	A	C	A
NC296A	CS09-SAM-221	Flint Garcia et al. 300	N	A	G	C	G	G	G	C	C	G	T	A	C	A
NC318	CS09-SAM-223	Flint Garcia et al. 300	N	A	G	C	G	G	G	C	C	G	T	A	C	A
NC332	CS09-SAM-224	Flint Garcia et al. 300	N	A	G	C	G	G	G	C	C	G	T	A	C	A
NC352	CS09-SAM-226	Flint Garcia et al. 300	N	A	G	C	G	G	G	T	C	G	G	A	T	A
38-11	CS09-SAM-230	Flint Garcia et al. 300	N	A	G	C	G	G	G	T	C	G	G	G	C	A
CML 332	CS09-SAM-232	Flint Garcia et al. 300	N	A	G	C	G	G	G	T	C	T	G	A	T	G
Ki21	CS09-SAM-233	Flint Garcia et al. 300	N	A	G	C	G	G	G	T	C	G	G	A	C	G
NC346	CS09-SAM-235	Flint Garcia et al. 300	N	A	G	C	G	G	G	C	C	G	T	A	C	A
NC350	CS09-SAM-236	Flint Garcia et al. 300	N	A	G	T	G	G	G	T	C	T	G	A	T	G
Hi27 Goodman-Buckler	CS09-SAM-237	Flint Garcia et al. 300	G	A	G	C	G	G	G	C	C	G	T	A	C	A
B52	CS09-SAM-239	Flint Garcia et al. 300	N	A	G	C	G	A	G	T	C	G	G	A	T	G
81-1	CS09-SAM-240	Flint Garcia et al. 300	G	A	G	C	A	G	G	T	G	G	G	G	C	A
CML 228	CS09-SAM-242	Flint Garcia et al. 300	N	A	A	C	G	G	G	C	C	G	T	A	C	A
CML 238	CS09-SAM-243	Flint Garcia et al. 300	N	A	G	C	G	G	G	C	C	G	T	A	C	A
CML 323	CS09-SAM-244	Flint Garcia et al. 300	G	A	G	C	G	G	G	C	G	G	G	G	C	A
KUI2021	CS09-SAM-245	Flint Garcia et al. 300	N	A	G	C	G	G	G	T	C	G	G	G	C	A
NC336	CS09-SAM-246	Flint Garcia et al. 300	N	A	G	C	G	G	G	T	C	G	G	A	T	A
NC344	CS09-SAM-248	Flint Garcia et al. 300	N	A	G	C	G	G	G	T	C	G	G	A	C	G
NC370	CS09-SAM-250	Flint Garcia et al. 300	N	A	G	C	G	G	G	C	C	G	T	A	C	A
Ki14	CS09-SAM-251	Flint Garcia et al. 300	N	A	G	C	G	G	G	C	G	G	G	G	C	A
CI 44	CS09-SAM-252	Flint Garcia et al. 300	N	A	G	C	G	G	G	C	C	G	T	A	C	A
F6	CS09-SAM-253	Flint Garcia et al. 300	N	A	G	T	A	A	G	T	C	G	G	G	C	A
Tzi 16	CS09-SAM-256	Flint Garcia et al. 300	N	A	G	T	G	G	G	C	C	G	G	G	C	A
B64	CS09-SAM-258	Flint Garcia et al. 300	G	A	G	C	G	G	G	C	C	G	T	A	C	A
NC238	CS09-SAM-259	Flint Garcia et al. 300	G	A	G	T	G	G	G	C	G	G	G	G	C	A
CML 157Q	CS09-SAM-260	Flint Garcia et al. 300	G	A	G	T	G	G	G	C	G	G	G	G	T	G
CML 11	CS09-SAM-261	Flint Garcia et al. 300	N	A	G	C	G	G	G	C	C	G	T	A	C	A
KUI2007	CS09-SAM-262	Flint Garcia et al. 300	N	A	G	C	G	G	G	T	C	G	G	G	C	A
Ab28A	CS09-SAM-264	Flint Garcia et al. 300	N	A	G	C	G	G	G	T	C	G	G	G	C	A
CML 158Q	CS09-SAM-265	Flint Garcia et al. 300	G	A	G	C	G	G	G	C	C	G	G	A	C	G
CML 311	CS09-SAM-266	Flint Garcia et al. 300	N	N	N	N	G	G	G	T	C	G	G	G	C	A
Ki11	CS09-SAM-268	Flint Garcia et al. 300	N	A	G	C	G	G	G	C	G	G	G	G	C	A
CI66	CS09-SAM-271	Flint Garcia et al. 300	N	A	G	T	G	G	G	T	C	G	G	A	T	A
Tzi 10	CS09-SAM-274	Flint Garcia et al. 300	N	A	G	T	G	G	G	T	C	G	G	A	T	A
Mo18W	CS09-SAM-275	Flint Garcia et al. 300	G	A	G	C	A	G	G	T	G	G	G	G	C	A
CML 277	CS09-SAM-276	Flint Garcia et al. 300	N	A	G	C	G	G	G	T	C	G	T	A	C	A
U267Y	CS09-SAM-278	Flint Garcia et al. 300	N	T	G	T	A	A	G	T	C	G	T	A	C	A
Tx114	CS09-SAM-303	Southern Adapted 100	N	T	G	T	A	A	G	T	C	G	T	A	C	A
C2A554-4	CS09-SAM-307	Southern Adapted 100	N	T	G	T	A	A	G	T	C	G	T	A	C	A
Mp 712	CS09-SAM-311	Southern Adapted 100	N	A	G	C	G	G	G	T	C	G	T	A	C	A
GT-A2	CS09-SAM-319	Southern Adapted 100	T	A	G	C	A	G	C	T	C	G	G	A	C	A
[MBR C6 Bc G395-1-B-#-2-2-B-B-B-B-B/CML312SR]-1-1	CS09-SAM-322	Southern Adapted 100	N	A	G	T	G	G	G	C	C	G	G	G	C	A
CML 423	CS09-SAM-323	Southern Adapted 100	N	A	G	T	G	G	G	T	C	G	G	A	T	A
Mp 488	CS09-SAM-324	Southern Adapted 100	G	A	G	C	G	G	G	C	G	G	G	G	C	A
S2B73BC	CS09-SAM-325	Southern Adapted 100	G	A	G	C	G	G	G	T	C	G	G	A	C	A
[MBR C5 Bc F14-2-2-3-B-B-BxG16SeqC1F47-2-1-2-1-BBBBB-B-1-2-B-B-B/CML395]-1-1	CS09-SAM-326	Southern Adapted 100	G	A	G	C	G	G	G	C	C	G	T	A	C	A
CML 366	CS09-SAM-328	Southern Adapted 100	G	A	G	C	G	G	G	C	C	G	T	A	C	A
La Posta Seq C7-F64-2-4-1-1-B-B-B	CS09-SAM-329	Southern Adapted 100	G	A	G	C	G	G	G	C	C	G	G	G	C	A
B68	CS09-SAM-330	Southern Adapted 100	G	A	G	C	G	G	G	C	C	G	T	A	C	A
Mp 714	CS09-SAM-331	Southern Adapted 100	N	A	G	C	G	A	C	T	C	G	T	A	C	A
NC388	CS09-SAM-332	Southern Adapted 100	N	A	G	T	G	G	G	T	C	G	G	A	T	A
GT-P50	CS09-SAM-333	Southern Adapted 100	N	A	G	C	A	A	G	T	C	G	G	A	C	A
A&M 407-004	CS09-SAM-335	Southern Adapted 100	T	A	G	C	G	G	G	T	C	G	G	A	C	G
[MBR-ET(W) C1 F139-2-1-B-2-B-B-B-B-B-BxMBR C5 Bc F13-3-1-2-B-B-B-B-1-2-B-B-B x CML264Q]-1-1	CS09-SAM-336	Southern Adapted 100	N	A	G	T	G	G	G	C	C	G	G	G	C	A
GT-AT 709	CS09-SAM-338	Southern Adapted 100	G	A	G	C	G	G	G	C	C	G	T	A	C	A
A&M Y07-225	CS09-SAM-339	Southern Adapted 100	G	A	G	T	G	G	G	C	G	G	G	A	C	G
Mp 04:96	CS09-SAM-340	Southern Adapted 100	N	A	G	C	G	G	G	T	C	G	G	A	C	G
Mp 705	CS09-SAM-341	Southern Adapted 100	G	A	G	C	G	G	G	C	C	G	T	A	C	A
A&M Y07-220	CS09-SAM-342	Southern Adapted 100	N	A	G	C	G	A	C	T	C	G	T	A	C	A
CML 361	CS09-SAM-344	Southern Adapted 100	N	A	G	C	G	G	G	T	C	G	G	G	C	A
CML 432	CS09-SAM-345	Southern Adapted 100	G	A	G	C	G	G	G	C	C	G	T	A	C	A
Mp 709	CS09-SAM-346	Southern Adapted 100	N	T	G	T	A	A	G	T	C	G	T	A	C	A
La Posta Seq C7-F123-3-1-1-2-B-B-B	CS09-SAM-349	Southern Adapted 100	G	A	G	C	G	G	G	C	C	G	G	G	C	A
CML 450	CS09-SAM-350	Southern Adapted 100	T	A	A	C	A	G	G	T	C	G	T	A	C	A
Mp 305	CS09-SAM-352	Southern Adapted 100	N	A	G	C	G	G	G	T	C	T	G	A	T	G
Mp 420	CS09-SAM-353	Southern Adapted 100	N	A	G	C	G	A	G	T	C	G	T	A	C	A
Mp 711	CS09-SAM-354	Southern Adapted 100	T	A	G	C	A	G	C	T	C	G	G	A	C	A
Mp 04:97	CS09-SAM-355	Southern Adapted 100	N	A	G	C	G	G	G	T	C	G	G	A	C	G
CML 316	CS09-SAM-356	Southern Adapted 100	N	A	G	C	G	A	G	T	C	G	T	A	C	A
SC 29	CS09-SAM-357	Southern Adapted 100	N	A	G	C	G	G	G	T	C	T	G	A	T	G
MBR C5 Bc F60-2-1-2-B-B-BxCML 384-B-1-2-B-B-B-B	CS09-SAM-361	Southern Adapted 100	N	A	G	C	G	G	G	T	C	G	G	A	T	A
CML-322 Recy W89[L/LMBR]17-B-5-3-1-4-B*4xMBR-ET(W) C1 F139-2-1-B-2-B*7-1-B -B	CS09-SAM-362	Southern Adapted 100	G	A	G	C	G	G	G	C	C	G	T	A	C	A
La Posta Seq C7-F71-1-2-1-1-B-B-B	CS09-SAM-365	Southern Adapted 100	G	A	G	C	G	G	G	C	C	G	G	G	C	A
La Posta Seq C7-F71-1-2-1-2-B-B-B	CS09-SAM-366	Southern Adapted 100	G	A	G	C	G	G	G	C	C	G	G	G	C	A
La Posta Seq C7-F96-1-2-1-3-B-B	CS09-SAM-367	Southern Adapted 100	G	A	G	C	G	G	G	C	C	G	T	A	C	A
La Posta Seq C7-F180-1-1-2-2-B-B	CS09-SAM-368	Southern Adapted 100	G	A	G	C	G	G	G	C	C	G	G	G	C	A
P84c3Bc X P390Bco/CMLc4F92-B-2-1-2-1-B-B	CS09-SAM-370	Southern Adapted 100	N	A	G	C	G	A	C	T	C	G	T	A	C	A
Mp 07:121	CS09-SAM-371	Southern Adapted 100	N	A	G	C	G	G	G	T	C	G	G	G	C	A
SC 54	CS09-SAM-373	Southern Adapted 100	N	A	G	C	G	A	G	T	C	G	G	A	T	G
Mp 707	CS09-SAM-375	Southern Adapted 100	G	A	G	C	G	G	G	C	C	G	T	A	C	A
LAMA 2002-10-1-B	CS09-SAM-377	Southern Adapted 100	N	A	A	C	G	G	G	C	C	G	T	A	C	A
Nei 402011-B-B-B	CS09-SAM-380	Southern Adapted 100	N	A	A	C	A	A	G	T	C	T	G	A	T	G
CML 381	CS09-SAM-381	Southern Adapted 100	G	A	G	C	G	G	G	C	C	G	T	A	C	A
CML 479	CS09-SAM-382	Southern Adapted 100	G	A	G	C	G	G	G	T	C	G	G	A	T	A
Cuba/Guad C3F422-1-1-B-B-B	CS09-SAM-383	Southern Adapted 100	N	T	G	T	A	A	G	T	C	G	T	A	C	A
GT-CY-2	CS09-SAM-387	Southern Adapted 100	G	A	G	T	G	G	G	C	G	G	G	G	T	G
SC 76	CS09-SAM-389	Southern Adapted 100	N	A	G	C	G	G	G	C	C	G	T	A	C	A
[Cuba/Guad C3 F34-2-1-1-B-B-B x CML264Q]-1-1	CS09-SAM-390	Southern Adapted 100	T	A	A	C	A	G	G	T	C	G	T	A	C	A
